# Supplementary material for: CD52 and OXPHOS—potential targets in ibrutinib-treated mantle cell lymphoma
Source: Cell Death Discov. 2022 Dec 31;8:505. doi: 10.1038/s41420-022-01289-7 (PMC9805448; doi:10.1038/s41420-022-01289-7)
Supplement: Supplementary file 2 — Supplementary Table 1 [file 41420_2022_1289_MOESM2_ESM.xlsx]

## Sheet: Tabelle1
	ID	Description	setSize	enrichmentScore	NES	pvalue	p.adjust	qvalues	rank	leading_edge	core_enrichment
hsa03010	hsa03010	Ribosome	142	0.617905	2.26958	0.000283206	0.00698394	0.00455618	5032	tags=56%, list=20%, signal=45%	4550/4549/6232/6205/6234/6135/6173/6160/100529097/23521/6164/6137/6156/6142/6157/6189/6203/6202/6146/6176/6210/6181/6154/79590/6138/6191/6167/6222/6224/6209/2197/6208/6207/6217/9349/6218/6159/7311/6171/6134/6147/6229/6235/6227/6168/4736/6158/6144/6193/6122/6230/6143/6194/6161/6170/6206/6228/6188/54460/100529239/6204/3921/6169/100526842/6133/6139/11224/6155/6223/6128/6141/6201/6152/6130/6132/6129/…
hsa00590	hsa00590	Arachidonic acid metabolism	42	0.668437	2.01503	0.000238949	0.00698394	0.00455618	3403	tags=38%, list=13%, signal=33%	246/5742/26279/240/1571/2876/242/5322/8398/113612/2882/6916/2687/2678/80142/4056
hsa04613	hsa04613	Neutrophil extracellular trap formation	163	0.500423	1.87188	0.000291545	0.00698394	0.00455618	2801	tags=28%, list=11%, signal=25%	1536/8349/23569/5330/554313/8351/51311/8334/8370/6404/1183/4689/8337/723790/3017/1378/5579/653361/3013/1379/54145/102724334/92815/5880/8344/85236/8969/1535/8338/64581/6850/83933/79792/3684/8365/440689/293/834/60/3020/8362/8347/208/2212/10014
hsa00591	hsa00591	Linoleic acid metabolism	18	0.747161	1.86884	0.000885544	0.010199	0.00665363	1325	tags=28%, list=5%, signal=26%	246/26279/1571/5322/8398
hsa05171	hsa05171	Coronavirus disease - COVID-19	197	0.480182	1.84017	0.000302663	0.00698394	0.00455618	3784	tags=44%, list=15%, signal=37%	4938/1536/4939/1636/51311/23586/9636/5579/6232/6205/6234/6135/6173/7124/6160/100529097/23521/6164/6850/6137/6156/6142/6157/6189/6203/6202/6146/6176/6210/4599/6181/6154/6138/6191/6167/6222/6224/6209/3551/2197/6208/834/6207/6217/9349/6218/6159/7311/6171/6134/6147/6229/6235/6227/6168/4736/2212/6158/6144/6193/6122/6230/6143/721/6194/6161/6170/6206/57506/6228/6188/3654/100529239/6204/719/3921/6773/616…
hsa04742	hsa04742	Taste transduction	47	0.590777	1.81522	0.000480307	0.00805829	0.00525706	1484	tags=15%, list=6%, signal=14%	2784/83756/5330/773/5567/5153/80835
hsa04666	hsa04666	Fc gamma R-mediated phagocytosis	89	0.506719	1.7442	0.000516262	0.00805829	0.00525706	3157	tags=34%, list=13%, signal=30%	2934/5581/3055/5579/10451/2213/653361/7409/5880/274/8398/8936/8853/3635/6850/3984/10092/10094/23396/10093/5788/7454/10097/1073/56848/208/2212/10095/4067/9846
hsa04726	hsa04726	Serotonergic synapse	86	0.490993	1.68132	0.000516529	0.00805829	0.00525706	1426	tags=16%, list=6%, signal=15%	2784/246/2788/5742/240/5330/3760/773/5567/5579/242/2561/3709/2771
hsa04614	hsa04614	Renin-angiotensin system	13	0.714158	1.6423	0.0168638	0.0670536	0.0437444	1283	tags=31%, list=5%, signal=29%	1636/5547/4311/5476
hsa04142	hsa04142	Lysosome	125	0.440747	1.59111	0.00274123	0.0208084	0.013575	4223	tags=38%, list=17%, signal=32%	968/8722/3425/7805/8905/138050/23062/162/1520/9476/1519/9114/8906/410/5476/5660/54/6609/1509/285362/8763/2581/9741/175/4126/11154/8546/3423/51172/84572/1777/1200/1201/1497/1508/1657/533/8218/6556/2629/427/57192/4074/2760/3916/3073/4125/537
hsa05322	hsa05322	Systemic lupus erythematosus	101	0.430313	1.51033	0.00472317	0.0297649	0.019418	3522	tags=32%, list=14%, signal=27%	8349/554313/8351/8334/8370/8337/723790/3017/3109/3013/3112/54145/102724334/92815/8344/85236/7124/8969/8338/3111/8365/440689/3020/8362/8347/2212/721/8348/3108/114483833/8339/3021
hsa04612	hsa04612	Antigen processing and presentation	56	0.473935	1.5103	0.0184556	0.0684906	0.0446819	3181	tags=39%, list=13%, signal=34%	4261/3823/8302/3822/3109/6891/1520/3112/3107/3133/7124/567/3111/3135/972/3105/6892/3106/3821/6890/1508/3108
hsa00190	hsa00190	Oxidative phosphorylation	115	0.415587	1.48369	0.00701944	0.0378144	0.0246693	5882	tags=46%, list=23%, signal=36%	534/155066/64077/9114/51079/56901/9550/4708/90423/10632/4713/514/10975/6391/4698/1340/4707/8992/4711/29796/4718/6392/533/1345/1329/7381/54539/513/1353/4697/4709/4694/4696/4716/523/517/126328/521/537/4695/54205/1327/9296/4728/1350/1355/27089/51382/1337/9551/4701/100532726/1347
hsa05034	hsa05034	Alcoholism	160	0.397587	1.48257	0.00319767	0.0222505	0.0145158	3950	tags=28%, list=16%, signal=23%	2784/2788/8349/554313/8351/8334/8370/5567/8337/723790/3017/3013/55315/54145/102724334/92815/8344/6654/85236/8969/627/8338/135/2771/83933/148327/1388/5499/59345/8365/440689/3020/8362/8347/10014/8348/114483833/4893/8339/3021/2791/5500/10488/2783
hsa04670	hsa04670	Leukocyte transendothelial migration	94	0.402691	1.39638	0.0216484	0.0761112	0.0496534	2354	tags=24%, list=9%, signal=22%	5175/1536/399/83700/4689/5579/4478/3688/10451/653361/7409/5880/3676/5747/1535/83593/29119/2771/7414/4636/3684/83692/60
hsa04217	hsa04217	Necroptosis	132	0.381272	1.38819	0.016156	0.0650133	0.0424133	2760	tags=23%, list=11%, signal=21%	246/1536/7188/29108/8334/8743/8337/723790/91782/3013/57132/92815/81030/7124/8969/8338/8737/841/1540/6609/823/51510/817/3718/293/100526767/834/51652/142/9525/10616
hsa05022	hsa05022	Pathways of neurodegeneration - multiple diseases	421	-0.350366	-1.33801	0.00600847	0.034014	0.0221901	3824	tags=21%, list=15%, signal=18%	7386/5582/596/5684/27429/778/6311/5335/57679/3710/6389/11273/5331/283106/6261/291/1965/6300/7417/8326/10383/9451/4729/5687/10213/5717/5718/578/84790/10131/55255/7416/1459/90550/487/4041/6310/10376/55062/8701/3309/56171/10010/5743/8878/7846/6712/468/10382/7186/5608/203068/2081/637/1139/10105/54361/8325/7345/836/8322/8851/4790/7133/355/4137/840/6804/2906/598/4842/7494/5603/1649/2904/51384/81029/748…
hsa05163	hsa05163	Human cytomegalovirus infection	194	-0.382755	-1.36238	0.0182799	0.0684906	0.0446819	1688	tags=16%, list=7%, signal=16%	5743/468/7186/5608/7852/64764/637/107/9586/109/836/1870/4790/355/5829/5881/9564/5603/54331/6351/7422/94235/4773/90993/1026/2786/4792/6352/9560/3570/6348/414062
hsa05010	hsa05010	Alzheimer disease	343	-0.363156	-1.36442	0.00669269	0.0366452	0.0239066	3499	tags=19%, list=14%, signal=16%	3710/6389/5331/283106/7922/348/291/1965/7417/8326/10383/9451/4729/8883/5687/10213/5717/5718/84790/7416/1459/90550/487/4041/10376/55062/5743/7846/468/10382/7186/2597/203068/2081/637/1139/55630/23516/10105/54361/8325/836/8322/8851/4790/355/4137/840/2906/4842/7494/1649/2904/51384/81029/7480/64116/7280/84617/776/347733/84701/1435/80326
hsa04360	hsa04360	Axon guidance	162	-0.397378	-1.38731	0.0193686	0.0703165	0.045873	4811	tags=33%, list=19%, signal=27%	59277/1948/5727/1808/151449/5058/7976/816/5921/9475/5578/2534/5364/2770/23654/5335/29984/1947/6714/23380/4776/1945/6585/2047/6405/10501/3985/54910/6608/1943/2049/55740/84552/55558/219699/7852/1944/2048/54361/6092/106821730/1942/64218/57715/3897/4756/57556/9423/5881/22854/5361/4773/81029/5362
hsa05161	hsa05161	Hepatitis B	145	-0.403744	-1.39068	0.0222222	0.0765879	0.0499644	3914	tags=26%, list=16%, signal=22%	5578/23118/5582/596/9641/1386/3717/6714/6300/4776/8900/4615/353376/1960/468/5608/898/64135/64764/637/332/9586/5111/836/1870/4790/1643/890/355/9134/1017/5603/4773/90993/1026/4792/3725/6775
hsa04024	hsa04024	cAMP signaling pathway	160	-0.400747	-1.3983	0.0173728	0.0674709	0.0440166	1389	tags=26%, list=6%, signal=25%	5727/11069/7410/7074/5599/5058/610/816/2905/9475/2770/778/483/1906/5338/84876/5021/8843/10257/4881/487/64764/814/107/9586/109/476/2696/4790/22800/5144/2906/5881/482/6752/90993/4792/2904/5141/3725/481/776
hsa04015	hsa04015	Rap1 signaling pathway	171	-0.401538	-1.40892	0.0138593	0.0578625	0.0377483	3109	tags=24%, list=12%, signal=21%	2321/6714/6300/1945/5900/26037/1943/4804/51735/5898/9732/55740/9855/84552/5608/1944/8631/5587/107/109/1436/1942/136/2261/5909/3689/5881/9564/5154/3674/2260/999/5228/5603/7422/2254/2904/2277/2264/25780/1435
hsa04926	hsa04926	Relaxin signaling pathway	115	-0.423202	-1.41269	0.0215942	0.0761112	0.0496534	1603	tags=17%, list=6%, signal=16%	4312/468/64764/107/9586/109/4790/59/4842/5603/54331/7422/94235/90993/2786/4792/2277/3725/2769/1277
hsa05169	hsa05169	Epstein-Barr virus infection	178	-0.40307	-1.42129	0.0125681	0.0549357	0.0358389	3051	tags=25%, list=12%, signal=22%	6300/6502/4940/8900/4615/864/7874/960/10213/5717/5718/578/8819/4793/4734/7186/9612/5608/898/637/836/1870/4790/1643/890/355/4794/5971/3627/2208/9134/1017/3119/958/5603/965/1026/4792/7431/3725/4616/3383/953/4791/7128
hsa05202	hsa05202	Transcriptional misregulation in cancer	159	-0.410267	-1.43029	0.0119157	0.0545841	0.0356095	3180	tags=25%, list=13%, signal=22%	8354/2120/2321/55589/8900/860/7468/5966/1051/4804/578/171558/653604/6935/4286/51274/6929/2119/942/1436/3560/1050/4790/1643/890/5327/5154/598/6256/8013/958/85414/1026/1649/51384/4616/7185/597/2118
hsa04931	hsa04931	Insulin resistance	98	-0.441787	-1.44053	0.017935	0.0684906	0.0446819	2765	tags=22%, list=11%, signal=20%	5836/1375/948/90673/2673/5588/6517/9945/9882/5580/64764/6197/10891/9586/4790/5106/90993/4792/11001/6720/5792/57761
hsa04014	hsa04014	Ras signaling pathway	195	-0.406454	-1.44783	0.00778327	0.0412637	0.0269196	1463	tags=21%, list=6%, signal=20%	1945/23179/5900/3481/5966/1943/4804/5898/391013/51365/11145/2549/1944/5924/8844/106821730/11186/1436/1942/4790/22800/2261/8437/5881/5154/2260/598/5228/22821/54331/7422/10156/100271927/94235/2254/2786/2904/2277/2264/25780/1435
hsa04916	hsa04916	Melanogenesis	88	-0.452974	-1.45392	0.0192905	0.0703165	0.045873	1656	tags=17%, list=7%, signal=16%	4286/83439/64764/54361/107/8325/6932/109/8322/90993/51384/81029/51176/7480/80326
hsa01200	hsa01200	Carbon metabolism	107	-0.441677	-1.45531	0.0148459	0.0612164	0.0399363	4789	tags=36%, list=19%, signal=29%	5631/5160/3417/38/2805/2653/6470/4190/5213/8803/2806/7086/2271/5634/6389/4967/8277/48/7167/6472/3098/2597/4200/26227/2731/39/441531/3099/226/5223/5315/5230/2023/5214/2026/230/29968/2821
hsa05206	hsa05206	MicroRNAs in cancer	180	-0.412343	-1.45571	0.0081571	0.0421185	0.0274773	1845	tags=21%, list=7%, signal=20%	960/1943/578/10253/6935/7430/5743/2146/898/27165/1944/672/1789/90427/113130/995/5292/11186/1942/4854/836/1870/4790/9493/2261/406947/5154/9134/6541/993/10642/7422/85414/1026/7431/54541/8626/6624
hsa04114	hsa04114	Oocyte meiosis	114	-0.437506	-1.45907	0.0122087	0.0545841	0.0356095	4100	tags=30%, list=16%, signal=25%	816/64682/8697/9126/3710/29945/6300/996/7533/64506/8454/991/26271/10393/898/9232/6197/107/995/27127/5347/9133/109/9700/699/286151/983/891/9088/6790/9134/1017/10734/5603
hsa05210	hsa05210	Colorectal cancer	83	-0.458176	-1.46063	0.0200882	0.0721447	0.0470657	2363	tags=22%, list=9%, signal=20%	2956/5900/578/4436/5898/4292/83439/5366/332/6932/836/1643/5881/1026/3725/51176/27113/4616
hsa01232	hsa01232	Nucleotide metabolism	78	-0.465654	-1.46933	0.0172641	0.0674709	0.0440166	4030	tags=37%, list=16%, signal=31%	56953/3614/5169/955/122622/7083/1635/1854/204/1890/8623/4860/102157402/1503/4833/7371/7378/6240/8833/6241/7298/3251/5167/56474/122481/9615/205/84618/953
hsa05166	hsa05166	Human T-cell leukemia virus 1 infection	202	-0.412753	-1.4753	0.00506631	0.0307663	0.0200713	1663	tags=19%, list=7%, signal=18%	10393/8061/468/898/6929/9232/64764/4049/107/9586/9133/109/4487/9700/1870/3560/706/4790/1111/890/2224/5971/7015/3601/701/3689/3561/598/9134/1017/3119/958/4773/90993/1026/4792/3725/3383/4791
hsa05412	hsa05412	Arrhythmogenic right ventricular cardiomyopathy	56	-0.496093	-1.48202	0.0224337	0.0765879	0.0499644	2504	tags=23%, list=10%, signal=21%	9254/487/83439/1832/6932/784/55799/3674/782/1756/4000/51176/776
hsa05130	hsa05130	Pathogenic Escherichia coli infection	173	-0.423129	-1.48674	0.00578211	0.033297	0.0217222	3092	tags=24%, list=12%, signal=21%	6714/10427/6300/10383/4615/4691/8795/578/4793/84790/55930/9267/4642/4651/10376/7430/7846/10382/7186/2597/203068/10458/10802/137075/836/2017/4790/4646/355/840/9871/4645/5603/4641/4643/4792/3725/7280/84617/114548/347733/55971
hsa04260	hsa04260	Cardiac muscle contraction	63	-0.492509	-1.50087	0.015557	0.0633665	0.041339	914	tags=22%, list=4%, signal=21%	3270/7386/778/483/9254/487/784/476/55799/482/782/481/776/84701
hsa04064	hsa04064	NF-kappa B signaling pathway	89	-0.467004	-1.50154	0.0120757	0.0545841	0.0356095	2100	tags=24%, list=8%, signal=22%	1459/5588/5743/7186/4049/8740/4790/5971/128178/598/8792/958/6351/4792/4616/3383/4791/7185/9560/597/7128
hsa05417	hsa05417	Lipid and atherosclerosis	178	-0.426541	-1.50405	0.00378558	0.0247919	0.0161737	4100	tags=33%, list=16%, signal=28%	816/8797/9475/5578/23118/596/9641/5335/3308/3717/5331/3320/6714/1965/6300/30001/4615/353376/948/3305/9451/8795/4688/3326/3309/10010/3312/3306/3593/4312/468/7186/5608/3329/2081/637/7184/3949/836/4790/4780/355/840/598/6256/7494/958/5603/9619/4773/1649/4792/3725/7436/3383/6352/114548/6348/414062
hsa00230	hsa00230	Purine metabolism	112	-0.453415	-1.50437	0.00914487	0.0455879	0.0297406	4451	tags=30%, list=18%, signal=25%	56953/3614/22875/471/55276/5169/955/122622/5471/5634/204/5236/5151/4860/4881/102157402/4833/6240/10606/8833/6241/107/109/5144/3251/5167/122481/9615/8622/5141/205/84618/953/5152
hsa03008	hsa03008	Ribosome biogenesis in eukaryotes	87	-0.469511	-1.50517	0.0122569	0.0545841	0.0356095	6761	tags=63%, list=27%, signal=46%	29107/106632260/109864281/109910381/109864274/100008587/1457/51096/27341/1460/55226/55341/10607/4809/54433/10885/55781/55127/10248/9790/1736/10556/10171/55813/10813/10528/7514/51068/6949/29889/54913/79631/5901/10940/84916/10199/81691/283106/83732/55131/5822/134430/51602/26354/23560/51119/84135/780852/23160/1459/102157402/84128/26851/780853/780851
hsa04658	hsa04658	Th1 and Th2 cell differentiation	78	-0.477855	-1.50783	0.0105229	0.0509367	0.0332301	3610	tags=31%, list=14%, signal=26%	5335/3717/4851/3459/6300/3559/864/4793/5588/3593/4854/3560/4790/4794/3561/3714/3119/5603/4773/4792/3725/30009/6775/3566
hsa04914	hsa04914	Progesterone-mediated oocyte maturation	89	-0.470239	-1.51194	0.0110966	0.0522009	0.0340548	3966	tags=30%, list=16%, signal=26%	64682/8697/2770/29945/3320/3835/6300/996/8900/64506/3326/10393/6197/107/995/5347/9133/109/699/890/983/891/9088/6790/1017/993/5603
hsa05235	hsa05235	PD-L1 expression and PD-1 checkpoint pathway in cancer	84	-0.477957	-1.52459	0.00949419	0.0466332	0.0304226	3610	tags=25%, list=14%, signal=21%	5335/3717/283106/3459/6300/4615/353376/4793/1459/5588/5608/29126/4790/4794/5603/5133/4773/55509/4792/10538/3725
hsa04934	hsa04934	Cushing syndrome	128	-0.45115	-1.52801	0.00550055	0.032577	0.0212525	1604	tags=20%, list=6%, signal=19%	3164/83439/468/898/64764/54361/3949/107/8325/6932/949/9586/109/1870/8322/9134/1017/90993/1026/8622/51384/81029/51176/7480/776/80326
hsa05224	hsa05224	Breast cancer	129	-0.457621	-1.55078	0.00377953	0.0247919	0.0161737	1604	tags=16%, list=6%, signal=15%	83439/672/54361/8325/6932/4854/1870/8322/1643/2260/3714/2254/1026/51384/81029/3725/51176/7480/4616/4791/80326
hsa00520	hsa00520	Amino sugar and nucleotide sugar metabolism	48	-0.533651	-1.5521	0.0130629	0.055936	0.0364915	2890	tags=38%, list=11%, signal=33%	5236/5373/29926/2673/7358/54187/3098/29925/5238/9945/2585/2582/3099/140838/6675/91373/51700/2821
hsa00500	hsa00500	Starch and sucrose metabolism	29	-0.584223	-1.55316	0.0224719	0.0765879	0.0499644	4127	tags=31%, list=16%, signal=26%	55276/5169/5836/5236/3098/2632/3099/5167/2821
hsa03320	hsa03320	PPAR signaling pathway	52	-0.526972	-1.55653	0.0110884	0.0522009	0.0340548	3381	tags=33%, list=13%, signal=28%	2710/2171/2182/1375/948/10580/4312/2181/123/5106/3157/6256/2172/2180/11001/6319/9415
hsa04141	hsa04141	Protein processing in endoplasmic reticulum	165	-0.446103	-1.56059	0.00258241	0.0208084	0.013575	5591	tags=42%, list=22%, signal=33%	811/23480/6185/22872/3303/56681/51726/29979/440275/1603/23640/5886/4121/5599/10113/5610/6745/3337/51128/9373/57134/6184/596/29927/10808/9695/10952/821/3320/10427/1965/30001/3998/10970/3305/9451/6238/9532/23645/10483/11231/578/55829/6747/55768/8454/10525/10130/9601/3326/3703/3309/5034/3312/3306/468/7186/2081/7466/7184/55176/64215/10802/4780/22824/81567/9871/7494/1649/9709
hsa00051	hsa00051	Fructose and mannose metabolism	30	-0.585015	-1.56293	0.0181498	0.0684906	0.0446819	3507	tags=63%, list=14%, signal=55%	5211/5372/4351/5213/6652/3795/5373/7167/29926/3098/5207/29925/5209/3099/226/5214/230/55556/5210
hsa05200	hsa05200	Pathways in cancer	445	-0.409791	-1.5715	0.000270526	0.00698394	0.00455618	1692	tags=18%, list=7%, signal=17%	3593/5743/1164/5888/4286/83439/4312/7186/5366/898/7852/637/7184/54361/332/51561/4824/107/8325/6932/2941/5292/11186/109/1436/4854/836/1870/3574/3560/8322/1050/4790/1643/890/4780/355/840/2261/3915/7015/3601/5881/5154/3674/3561/2260/598/9134/6256/1017/3714/999/5228/2947/54331/7422/94235/2254/2335/1026/2786/4792/2277/2264/51384/81029/3725/51176/7480/27113/4616/25780/6775/3566/4791/7185/3570/3575/80326
hsa05222	hsa05222	Small cell lung cancer	85	-0.494315	-1.57925	0.00488838	0.0302355	0.019725	1688	tags=22%, list=7%, signal=21%	5743/1164/7186/898/836/1870/4790/1643/3915/3674/598/9134/6256/1017/2335/1026/4792/4616/7185
hsa04550	hsa04550	Signaling pathways regulating pluripotency of stem cells	117	-0.472207	-1.57976	0.00317612	0.0222505	0.0145158	4464	tags=27%, list=18%, signal=23%	7976/652/1856/5013/657/84108/7481/3976/8820/84759/3717/3720/55183/6300/3399/8326/3624/6929/54361/83729/8325/6932/8322/2261/2260/1852/5603/2264/51384/81029/7480/80326
hsa04380	hsa04380	Osteoclast differentiation	114	-0.473819	-1.58017	0.00253686	0.0208084	0.013575	1656	tags=22%, list=7%, signal=21%	23547/4688/10990/4286/8878/8061/7186/5608/3727/814/1436/4790/5971/8792/5603/7006/4773/4792/3725/140885/10326/4791/2355/11006/1435
hsa05230	hsa05230	Central carbon metabolism in cancer	63	-0.518587	-1.58035	0.00819672	0.0421185	0.0274773	1466	tags=21%, list=6%, signal=19%	3098/27165/441531/3099/5223/2261/5315/5163/2260/5214/9123/3939/8140
hsa05226	hsa05226	Gastric cancer	124	-0.471137	-1.58933	0.00314861	0.0222505	0.0145158	1604	tags=19%, list=6%, signal=18%	4292/4041/83439/898/2549/54361/8325/6932/1870/8322/1643/7015/9134/6256/1017/999/2254/1026/51384/81029/51176/7480/4616/80326
hsa00270	hsa00270	Cysteine and methionine metabolism	46	-0.548076	-1.59029	0.00903358	0.0455879	0.0297406	1291	tags=20%, list=5%, signal=19%	26227/1789/586/6611/29968/3939/259307/875/102724560
hsa04010	hsa04010	MAPK signaling pathway	247	-0.436746	-1.59274	0.000724323	0.00896014	0.00584541	1707	tags=19%, list=7%, signal=18%	9064/3164/3312/3306/468/7186/5608/3727/1944/6197/5924/2318/1845/1436/1942/836/80824/784/4790/22800/355/4137/2261/5971/55799/5881/3315/5154/2260/5228/782/1852/5603/1850/7422/1326/2254/1649/2277/2264/5778/3725/4616/25780/776/4791/1435
hsa04514	hsa04514	Cell adhesion molecules	109	-0.483303	-1.59818	0.00257317	0.0208084	0.013575	1356	tags=23%, list=5%, signal=22%	6693/925/6382/942/137075/57502/29126/3897/4756/10666/3689/999/3119/5819/22854/958/80381/5133/965/3383/9672/5818/58494/5792/941
hsa04625	hsa04625	C-type lectin receptor signaling pathway	94	-0.493751	-1.60119	0.00291829	0.0216602	0.0141307	1692	tags=18%, list=7%, signal=17%	3593/5743/5580/51561/8844/4790/602/22800/5971/5603/4773/4792/3725/4791/114548/6367/6361
hsa03030	hsa03030	DNA replication	36	-0.577762	-1.60253	0.0126648	0.0549357	0.0358389	4222	tags=61%, list=17%, signal=51%	5425/5982/4171/5557/5426/4176/4172/5558/4173/5422/23649/5424/5983/4175/5981/5985/2237/5111/5984/10714/1763/5427
hsa04976	hsa04976	Bile secretion	48	-0.555697	-1.61622	0.00635957	0.0354016	0.0230953	3047	tags=29%, list=12%, signal=26%	5243/10257/57552/3156/3949/107/949/109/476/760/6256/482/57835/481
hsa04964	hsa04964	Proximal tubule bicarbonate reclamation	18	-0.69276	-1.64491	0.013309	0.0562685	0.0367084	1836	tags=61%, list=7%, signal=57%	478/2744/4190/483/1468/27165/476/760/5106/482/481
hsa03013	hsa03013	Nucleocytoplasmic transport	104	-0.510595	-1.67735	0.00113232	0.0121998	0.00795892	6761	tags=59%, list=27%, signal=43%	29107/9688/23039/3837/5976/81929/7175/3839/3842/348995/65109/10921/51808/11097/3840/10762/26019/8086/4686/55746/22985/55308/55705/5905/10250/7514/51068/23511/79711/9818/23633/4928/10527/5901/23279/57187/55706/23165/55110/8480/57122/9972/3843/23534/25909/9775/51194/1434/9984/30000/5411/79902/9631/57510/23636/11260/129401/79023/3838/53371/1917
hsa04520	hsa04520	Adherens junction	68	-0.543457	-1.67928	0.00182421	0.0168758	0.0110094	2100	tags=25%, list=8%, signal=23%	1459/10580/9855/83439/6615/6932/10458/7525/5881/2260/999/5819/4008/87/51176/5818/5792
hsa00010	hsa00010	Glycolysis / Gluconeogenesis	54	-0.567159	-1.68388	0.00273364	0.0208084	0.013575	2465	tags=35%, list=10%, signal=32%	5236/7167/130589/219/3098/2597/441531/3099/226/5223/5315/5230/5106/2023/5214/2026/230/2821/3939
hsa05215	hsa05215	Prostate cancer	86	-0.526899	-1.68636	0.00163132	0.0165109	0.0107714	1962	tags=26%, list=8%, signal=24%	3326/6935/83439/468/898/64764/7184/2119/4824/6932/9586/1870/4790/5327/5154/2260/9134/1017/90993/1026/4792/51176
hsa04390	hsa04390	Hippo signaling pathway	141	-0.495248	-1.70038	0.000619483	0.00896014	0.00584541	1715	tags=19%, list=7%, signal=18%	84552/83439/7005/10207/54361/332/8325/6932/11186/8322/7004/656/84962/9231/23286/3689/353500/999/51384/81029/51176/7161/7480/27113/85409/654/80326
hsa00220	hsa00220	Arginine biosynthesis	21	-0.689557	-1.70337	0.00555954	0.032577	0.0212525	2037	tags=43%, list=8%, signal=39%	2744/2805/2806/2752/27165/384/162417/4842/445
hsa05217	hsa05217	Basal cell carcinoma	56	-0.571305	-1.70671	0.00186948	0.0168758	0.0110094	2615	tags=30%, list=10%, signal=27%	8326/374654/6608/578/83439/54361/8325/6932/8322/1643/1026/51384/81029/51176/7480/4616/80326
hsa01212	hsa01212	Fatty acid metabolism	54	-0.579702	-1.72112	0.00170853	0.0166194	0.0108422	5185	tags=52%, list=21%, signal=41%	37/3032/30/126129/38/60481/1376/51495/9524/2182/1375/3295/27349/54898/51144/31/9374/2181/39/2194/83401/2180/79071/3992/6319/79993/9200/9415
hsa04151	hsa04151	PI3K-Akt signaling pathway	274	-0.467337	-1.72135	0.000142633	0.00698394	0.00455618	1594	tags=18%, list=6%, signal=17%	4602/468/898/64764/1944/672/7184/1298/9586/1436/1942/3574/3560/4790/100533105/23678/2261/3915/5106/5154/3674/3561/2260/598/9134/6256/1017/5228/54331/1292/7422/94235/2254/2335/5294/90993/1026/2786/2277/2264/54541/1291/3566/6696/6446/3570/3575/1277/1435
hsa04630	hsa04630	JAK-STAT signaling pathway	118	-0.514328	-1.72174	0.000317712	0.00698394	0.00455618	3890	tags=30%, list=15%, signal=25%	3976/596/10401/3717/9063/3568/1154/3459/5618/3559/30837/58985/3953/2057/8027/3593/2273/51561/5292/163702/3574/3560/3601/7066/9466/5154/3561/598/8835/1026/50615/6775/3566/3570/3575
hsa04960	hsa04960	Aldosterone-regulated sodium reabsorption	31	-0.641393	-1.72732	0.00333392	0.0227251	0.0148254	898	tags=35%, list=4%, signal=34%	5578/5582/483/6340/476/23327/9351/482/3291/481/6446
hsa00900	hsa00900	Terpenoid backbone biosynthesis	21	-0.699475	-1.72787	0.00466284	0.0297649	0.019418	4800	tags=62%, list=19%, signal=50%	79947/38/57107/51449/23590/3422/2342/3156/39/4597/2224/4598/3157
hsa04110	hsa04110	Cell cycle	124	-0.52034	-1.75531	0.000472292	0.00805829	0.00525706	3966	tags=40%, list=16%, signal=34%	64682/5933/8697/5001/9126/23595/29945/4171/996/6502/8900/4176/902/7533/4172/4173/8454/7272/991/1028/8556/4175/10393/1022/898/10926/9232/8317/995/8318/27127/5111/5347/9133/9700/1870/699/4998/1111/890/983/891/9088/701/9134/1017/993/990/1026/4616
hsa03460	hsa03460	Fanconi anemia pathway	54	-0.592247	-1.75836	0.000854263	0.0101901	0.00664783	4429	tags=54%, list=18%, signal=44%	116028/378708/7398/7156/5429/548593/79008/84126/79728/100526739/55120/5980/91442/51455/675/5889/2177/2189/4292/2187/83990/2176/5888/641/2175/672/29089/55215/146956
hsa04978	hsa04978	Mineral absorption	43	-0.617551	-1.76957	0.00119945	0.0125193	0.00816732	2109	tags=35%, list=8%, signal=32%	1181/4502/540/65010/4493/113235/55630/4495/4501/26872/476/79901/7421/482/481
hsa04979	hsa04979	Cholesterol metabolism	34	-0.64544	-1.77099	0.00174155	0.0166194	0.0108422	6773	tags=65%, list=27%, signal=47%	51129/4023/9388/335/5360/19/26119/9218/6646/348/10577/7417/4864/948/57552/7416/3931/6272/29116/3949/949/706
hsa04115	hsa04115	p53 signaling pathway	68	-0.574839	-1.77625	0.000497512	0.00805829	0.00525706	1524	tags=32%, list=6%, signal=30%	5366/898/637/51512/6241/9133/836/1111/1643/3732/355/983/891/598/9134/1017/64065/1026/7161/27113/4616/55240
hsa04657	hsa04657	IL-17 signaling pathway	71	-0.572267	-1.77948	0.000661376	0.00896014	0.00584541	3835	tags=34%, list=15%, signal=29%	23118/9641/9618/3320/6300/225689/1051/3326/5743/4312/8061/7186/5597/3727/7184/836/55540/4790/3627/5603/4792/3725/7128/6361
hsa00062	hsa00062	Fatty acid elongation	24	-0.70119	-1.78344	0.00266572	0.0208084	0.013575	5785	tags=67%, list=23%, signal=51%	117145/11332/3033/3032/60481/51495/9524/10965/122970/54898/51144/9374/83401/79071/79993/9200
hsa05323	hsa05323	Rheumatoid arthritis	67	-0.581173	-1.78999	0.00033206	0.00698394	0.00455618	1228	tags=22%, list=5%, signal=21%	4312/51561/942/3689/3119/8792/245973/7422/3725/3383/6352/6348/414062/1435/941
hsa00100	hsa00100	Steroid biosynthesis	18	-0.755727	-1.79442	0.00255242	0.0208084	0.013575	3748	tags=67%, list=15%, signal=57%	6309/120227/50814/1595/6713/2222/10682/6307/1594/51478/4047/1717
hsa04974	hsa04974	Protein digestion and absorption	63	-0.594553	-1.81184	0.00033456	0.00698394	0.00455618	1920	tags=27%, list=8%, signal=25%	1299/23428/8645/1289/1298/1296/476/6505/6520/1294/482/1292/481/1291/3783/85301/1277
hsa00250	hsa00250	Alanine, aspartate and glutamate metabolism	30	-0.680574	-1.81823	0.000704846	0.00896014	0.00584541	5012	tags=53%, list=20%, signal=43%	158/2744/18/2805/2806/122622/5471/790/2673/2752/9945/27165/284716/440/259307/445
hsa04659	hsa04659	Th17 cell differentiation	88	-0.567457	-1.82138	0.000163479	0.00698394	0.00455618	2180	tags=30%, list=9%, signal=27%	3320/3459/6300/3559/4793/5588/3326/50943/51561/3560/4790/4794/9466/3561/6256/3119/5603/4773/4792/50615/3725/30009/3566/3662/3570/10148
hsa01230	hsa01230	Biosynthesis of amino acids	71	-0.587564	-1.82705	0.000330688	0.00698394	0.00455618	4789	tags=48%, list=19%, signal=39%	5631/3417/2805/6470/5213/2806/7086/5634/5831/1491/8277/48/7167/6472/2752/2597/26227/384/162417/586/441531/226/5223/5315/5230/2023/5214/2026/440/230/29968/875/102724560/445
hsa04620	hsa04620	Toll-like receptor signaling pathway	86	-0.572897	-1.83358	0.000163132	0.00698394	0.00455618	1692	tags=21%, list=7%, signal=20%	3593/5608/942/4790/3627/4283/958/5603/6351/1326/4792/3725/6696/6352/9560/6348/414062/941
hsa00260	hsa00260	Glycine, serine and threonine metabolism	35	-0.668018	-1.84197	0.00104639	0.0116498	0.0076001	2207	tags=49%, list=9%, signal=44%	2653/6470/8639/501/1491/6472/9380/314/26227/2731/441531/5223/55349/2628/29968/875/102724560
hsa01040	hsa01040	Biosynthesis of unsaturated fatty acids	25	-0.730311	-1.87575	0.000530786	0.00805829	0.00525706	1848	tags=64%, list=7%, signal=59%	30/60481/51495/9524/10965/3295/122970/54898/51144/83401/79071/3992/6319/79993/9200/9415
hsa01250	hsa01250	Biosynthesis of nucleotide sugars	36	-0.676458	-1.87628	0.000693963	0.00896014	0.00584541	2890	tags=61%, list=11%, signal=54%	5372/4351/55276/23483/5236/5373/29926/2673/7358/54187/3098/29925/5238/9945/2585/2582/3099/140838/6675/91373/55586/2821
hsa04061	hsa04061	Viral protein interaction with cytokine and cytokine receptor	67	-0.620029	-1.90966	0.00016603	0.00698394	0.00455618	1410	tags=36%, list=6%, signal=34%	7852/4049/2833/8740/1436/8793/3560/7133/3627/4283/3561/6351/1236/57007/6352/8807/9560/6367/3570/6348/8809/414062/6361/1435
hsa04668	hsa04668	TNF signaling pathway	102	-0.584351	-1.91688	0.000161264	0.00698394	0.00455618	1688	tags=27%, list=7%, signal=26%	5743/468/7186/64127/5608/64764/4049/9586/836/4790/602/7133/355/4323/840/3627/5603/1326/90993/4792/2277/3725/3383/6352/7185/7128/8809/1435
hsa05321	hsa05321	Inflammatory bowel disease	47	-0.664108	-1.92948	0.000171292	0.00698394	0.00455618	1692	tags=30%, list=7%, signal=28%	3593/64127/50943/51561/4790/3561/3119/50615/3725/30009/6775/3566/8807/8809
hsa04060	hsa04060	Cytokine-cytokine receptor interaction	187	-0.584938	-2.07489	0.000149589	0.00698394	0.00455618	1533	tags=27%, list=6%, signal=25%	3624/7852/9966/51561/4049/83729/2833/8740/1436/163702/8793/3574/3560/55540/2657/656/7133/355/3601/3627/4283/7066/9466/3561/8784/353500/8792/958/6351/1236/57007/50615/970/608/3566/9235/6352/8807/9560/6367/3570/3575/6348/8809/414062/10148/6361/654/3604/1435
